# Supplementary material for: Prevalence and subtype distribution of Blastocystis infections among community participants in Thailand: a systematic review and meta-analysis
Source: Parasite. 2025 Aug 19;32:53. doi: 10.1051/parasite/2025042 (PMC12364436; doi:10.1051/parasite/2025042)
Supplement: Supplementary file 2 — Table S2. Details of included studies. Table S3. Risk of bias across included studies. [file parasite-32-53-s2.zip]

Archive with 2 entries (2 files):
- parasite250033-2-olm/Table S2. Details of included studies 20-01-2025.xlsx
- parasite250033-2-olm/Table S3. Quality of included studies 17-1-2025.xls
