# Supplementary material for: Prevalence and subtype distribution of Blastocystis infections among community participants in Thailand: a systematic review and meta-analysis
Source: Parasite. 2025 Aug 19;32:53. doi: 10.1051/parasite/2025042 (PMC12364436; doi:10.1051/parasite/2025042)
Supplement: Supplementary file 2 — Table S2. Details of included studies. Table S3. Risk of bias across included studies. [file parasite-32-53-s2.zip › parasite250033-2-olm/Table S2. Details of included studies 20-01-2025.xlsx]

## Sheet: Details of included studies
Table S2. Details of included studies
No.	Authors	Publication_year	Study design	Study location	Parts of Thailand	Year of conduction	Types of participants	Clinical signs/symptoms	Mean age in any groups (mean ± SD, median ± range)	Age range (years)	Male (%)	Number of participants	Number of Blastocystis infections	Blastocystis subtypes	Sample types	Method for Blastocystis detection	Gene for detection
1	Abu et al., 2023	2023	Cross-sectional study	Ratchaburi	Western Thailand	Not reported	School-aged children	Not reported	Not reported	4–12 years	53.1	508	17	ST3 (64.71%; 11/17), ST1 (29.41%; 5/17), ST2 (5.88%; 1/17).	Fecal samples	PCR, sequencing	Small-subunit ribosomal RNA
2	Assavapongpaiboon et al., 2018	2018	Cross-sectional study	Saraburi	Central Thailand	2016	School-aged children	Asymptomatic	7.9 ± 2.5	4–15 years old	54.8	263	46	Not assessed	Fecal samples	Simple direct smear, formalin–ether concentration, Boeck and Drbohlav’s Locke–Egg–Serum (LES) medium culture, and agar plate culture	Not assessed
3	Betts et al., 2021	2021	Cross-sectional study	Chiang Rai	Northern Thailand	Not reported	Volunteers (149): South Korea (38), Thailand (44), Turkey (69)	Asymptomatic (Thailand)	Not reported	Not reported	Not reported	43	14	Not reported	Fecal samples	qPCR	Small-subunit ribosomal RNA
4	Boondit et al., 2014	2014	Retrospective cohort study (at baseline)	Nonthaburi	Central Thailand	2009-2010	At baseline: Orphans (297) and their childcare workers (115)	Not reported	At baseline: Orphans (297): median 1.4 (0.6-3.1), childcare workers (115): median 43.2 (31.9-51)	Orphans: 5-12 years	43.2	412	45 (at baseline; 11.1% in the paper)	ST1 (16%; 4/25), ST3 (80%; 20/25), unidentified subtype (8%; 2/25).	Fecal samples	Cultured in Jones’ medium, PCR, Sequencing	Small-subunit ribosomal RNA
5	Boonjaraspinyo et al., 2013	2013	Cross-sectional study	Khon Kaen	Northeastern Thailand	2013	People in rural communities	Not reported	55.0±1.4	2-80 years	42	253	4	Not assessed	Fecal samples	Formalin-ether concentration methods	Not assessed
6	Boonjaraspinyo et al., 2022	2022	Cross-sectional study	Khon Kaen	Northeastern Thailand	2016	People in rural communities	Not reported	Not reported	> 20 years	44.4	419	1	Not assessed	Fecal samples	Formalin-ether concentration methods	Not assessed
7	Boontanom et al., 2011	2011	Cross-sectional study	Chachoengsao	Eastern Thailand	2007	Preschool children (225)	Asymptomatic and symptomatic	Not reported	3-9 years	50.3	189	17	Not assessed	Fecal samples	Simple direct smear, formalin ethyl-acetate concentration, cultured in Jones’ medium	Not assessed
8	Bunkasem et al., 2022	2022	Cross-sectional study	Nakhon Sawan	Central Thailand	2019-2020	School children and adults in communities (583)	Not reported	Not reported	School children: 3-18 years, adults in communities: 19-90 years	39.5	583; School children (342), adults in communities (241)	100; School children (40), adults in communities (60)	Not assessed	Fecal samples	Simple direct smear, formalin-ethyl acetate concentration	Not assessed
9	Inpankaew et al., 2007	2007	Cross-sectional study	Bangkok	Central Thailand	Not reported	Monks or nuns belonging to the monastery (58%), families from households surrounding the Temple grounds (42%)	Not reported	32.7	< 10 years (18%), 10% 11-20 years (10%), 21-30 years (22.5%), 31-40 years (10.3%), 41-50 years (17.7%), above the age of 50 years (21.5%).	66	204	12 (5.9% in the paper)	Not assessed	Fecal samples	Zinc sulfate flotation and microscopy	Not assessed
10	Jinatham et al., 2024	2024	Cross-sectional study	Chiang Rai, Phayao, Chachoengsao	Northern and Eastern Thailand	Not reported	Adults with no gastrointestinal symptoms	Asymptomatic	Not reported	19–82 years	33.6	238	qPCR (160), PCR (112),	ST1 (14.4%; 23/160), ST2 (1.25%; 2/160), ST3 (39.4%; 63/160), ST4 (0.63%; 1/160), ST5 (1.25%; 2/160), ST6 (0.63%; 1/160), ST7 ( 23.13%, 37/160), ST10 (2.5%; 4/160), ST23 (5.63%; 9/160), mixST (3.8%, 6/160), unknown (7.5%, 12/160)	Fecal samples	PCR, qPCR, sequencing	Small-subunit ribosomal RNA
11	Kaewjai et a., 2020	2020	Cross-sectional study	Loei	Northeastern Thailand		Participants in the local community center (475)	Asymptomatic and symptomatic	Not reported	Not reported	44	475	58	Not assessed	Fecal samples	Simple direct smear, cultured in Jones’ medium	Not assessed
12	Kitvatanachai et al., 2008	2008	Cross-sectional study	Nakhon Ratchasima	Northeastern Thailand	2007	People in Simum suburban areas	Not reported	Not reported	<15 to >46 years	39.7	214	12	Not assessed	Fecal samples	Simple direct smear	Not assessed
13	Kitvatanachai et al., 2022	2022	Cross-sectional study	Satun	Southern Thailand	2016-2017	Villagers in all age groups	Not reported	Not reported	1 to > 60 years	34.8	204	5	Not assessed	Fecal samples	Simple direct smear	Not assessed
14	Kitvatanachai et al., 2013	2013	Cross-sectional study	Pathum Thani	Central Thailand	2010	Children in government schools	Not reported	Not reported	7-12 years	54.5	202	3	Not assessed	Fecal samples	Simple direct smear, modified formalin ether concentration	Not assessed
15	Kitvatanachai et al., 2017	2017	Cross-sectional study	Chanthaburi	Eastern Thailand	2014	Gardeners aged more than 15 years old	Asymptomatic	Not reported	> 15 years	Not reported	253	23	Not assessed	Fecal samples	Simple direct smear, modified formalin-ether concentration, Mini Parasep SF kit	Not assessed
16	Kitvatanachai et al., 2019	2019	Cross-sectional study	Songkhla	Southern Thailand	2015	Volunteers aged 15 and above	Not reported	Not reported	> 15 years	34	247	2	Not assessed	Fecal samples	Simple direct smear	Not assessed
17	Kitvatanachai et al., 2021	2021	Cross-sectional study	Pathum Thani	Central Thailand	2019	Food handlers (79)	Asymptomatic	14.7±13.9	≤ 20 to > 60 years	6.3	79	4	Not assessed	Fecal samples	Simple direct smear, modified formalin ether concentration	Not assessed
18	Leelayoova et al., 2004	2004	Cross-sectional study	Chonburi	Eastern Thailand	2001	Army personnel	Asymptomatic and symptomatic	Not reported	18-60 years	Not reported	904	337	Not assessed	Fecal samples	Simple direct smear, formalin ethyl acetate concentration, cultured in Jones’ medium	Not assessed
19	Leelayoova et al., 2009	2009	Cross-sectional study	Nakhon Ratchasima	Northeastern Thailand	2006	Military personel (317)	Not reported	Not reported	< 30-60 years	92.1	317	46	ST1 (25/25)	Fecal samples	Simple direct smear, formalin ethyl-acetate concentration concentration, cultured in Jones’ medium, PCR, sequencing	Small-subunit ribosomal RNA
20	Leelayoova et al., 2008	2008	Cross-sectional study	Chachoengsao	Eastern Thailand	2005	Schoolchildren	Not reported	Not reported	6-13 years	51.2	675	126	ST1 (77.9, 53/68), ST2 (22.1%, 15/68)	Fecal samples	Simple direct smear, formalin ethyl-acetate concentration, cultured in Jones’ medium, nested PCR, sequencing	Small-subunit ribosomal RNA
21	Leelayoova et al., 2002	2002	Cross-sectional study	Chonburi	Eastern Thailand	2001	Soldiers (904)	Not reported	Not reported	Not reported	Not reported	904	334	Not assessed	Fecal samples	Simple direct smear, formalin ethyl-acetate concentration, cultured in Jones’ medium	Not assessed
22	McCain et al., 2023	2023	Cross-sectional study	Chiang Rai	Northern Thailand	2019-2020	Students at an elementary school (104): Akha (n = 29), Burmese (n = 1), Chinese (n = 25), Lahu (n = 5), Thai (n = 19), and Thai Yai (n = 25).	Asymptomatic	Not reported	6–14 years	Not reported	104	93	ST1 (7/104), ST2 (19/104), ST3 (42/104), ST5 (1/104), ST7 (14/104), ST26 (1/104), mixST (2/104), unknown (5/104)	Fecal samples	Nested PCR, qPCR, sequencing	Small-subunit ribosomal RNA
23	Methanitikorn et al., 2003	2003	Cross-sectional study	Chiang Mai	Northern Thailand	Not reported	Hill-tribe students (297)	Not reported	Not reported	Not reported	Not reported	297	7	Not assessed	Fecal samples	Formalin-ether and formalin-tween sedimentation	Not assessed
24	Palasuwan et al., 2016	2016	Cross-sectional study	Ayutthaya	Central Thailand	2015	Villagers living along the Chao Phraya River	Asymptomatic	Not reported	1-75 years	Not reported	220	13	ST2 (1/220), ST3 (11/220), ST6 (1/220)	Fecal samples	Nested PCR, sequencing	Small-subunit ribosomal RNA
25	Pawestri et al., 2021	2021	Cross-sectional study	Tak	Western Thailand	2016-2017	Voluntary participants (503)	Asymptomatic and symptomatic	Not reported	1 month to 90 years	Not reported	503	44	Not assessed	Fecal samples	Microscopic diagnosis, culture, PCR	Not reported
26	Piangjai et al., 2003	2003	Cross-sectional study	Chiang Mai	Northern Thailand	1997-1998	Hill-tribe schoolchildren (403)	Not reported	Not reported	Not reported	48.9%	403	15	Not assessed	Fecal samples	Formalin-ether concentration	Not assessed
27	Pintong et al., 2014	2014	Cross-sectional study	Pathum Thani	Central Thailand	2013	Thai male orphans (125)	Not reported	Not reported	13-20 years		125	64	ST1 (12/64, 18.75%), ST2 (1/64, 1.56%), ST3 (51/64, 79.69)	Fecal samples	PCR, sequencing	Small-subunit ribosomal RNA
28	Pintong et al., 2018	2018	Cross-sectional study	Nakhon Pathom	Central Thailand	2014-2014	Pig handlers and individuals who lived near pig farms (154)	Not reported	Not reported	Not reported	Not reported	154	10	ST1 (4/154), ST3 (2/154), ST5 (4/104)	Fecal samples	Nested PCR, sequencing	Small-subunit ribosomal RNA
29	Pipatsatitpong et al., 2015	2015	Cross-sectional study	Bangkok	Central Thailand	2009	Children and caregivers in a child care center (258): preschool children (19), orphans (10), teachers (3), child care workers (1), cooks (2) The overall enrolled 258 participants included 145 children of the daytime kindergarten, 88 children in the child care center, and 25 staff members	Not reported	Children of the daytime kindergarten (145): 4.7 ± 1.2 years, children in the child care center (88): 10.9 ± 3.8 years), staff members (25): 39.4 ± 9.8 years)	Not reported	41.08	258	35	ST3 (57.14%),ST2 (8.57%), ST1 (5.71%, 25)	Fecal samples	Simple direct smear, phosphate-buffered saline (PBS)-ethyl acetate sediment concentration, cultured in Jones’ medium, PCR, sequencing	Small-subunit ribosomal RNA
30	Pipatsatitpong et al., 2012	2012	Retrospective cohort study	Bangkok	Central Thailand	2003-2004	Orphans (606), childcare workers (91)	Asymptomatic and symptomatic	Not reported	Orphans (606): 0.3 months to 9.0 years, childcare workers (91): 20-52 years	45.1	343 (at enrollment)	94 (at enrollment)	Not assessed	Fecal samples	Simple direct smear, cultured in Jones’ medium	Not assessed
31	Popruk et al., 2011	2011	Cross-sectional study	Bangkok	Central Thailand	2009	Asymptomatic Thai boy orphans (274)	Asymptomatic	Not reported	5-15 years	Not reported	274	20	Not assessed	Fecal samples	Simple direct smear, formalin-ethyl acetate concentration	Not assessed
32	Popruk et al., 2015	2015	Cross-sectional study	Tak	Western Thailand	2013	Villagers (207)	Asymptomatic	Not reported	20-70 years	Not reported	207	77	ST3 (19.8%; 41/207), ST1 (11.6%; 24/207), ST2 (5.3%; 11/207), ST4 (0.5%; 1/207).	Fecal samples	PCR, sequencing	Small-subunit ribosomal RNA
33	Prommi et al., 2020	2020	Cross-sectional study	Nan	Northern Thailand	2018	Villagers (1047)	Not reported	Not reported	Adults (30–59 years old): 584, elderly (>60 years old; 381, children (0–14 years old; 33, young adults (15–29 years old; 32	52.7	1047	29	Not assessed	Fecal samples	Simple direct smear	Not assessed
34	Punsawad et al., 2017	2017	Cross-sectional study	Nakhon Si Thammarat	Southern Thailand	2016	Village health volunteers (324)	Not reported	45 ± 9	23-71 years	11.7	324	13	Not assessed	Fecal samples	Simple direct smear, formalin-ether concentration	Not assessed
35	Punsawad et al., 2018	2018	Cross-sectional study	Nakhon Si Thammarat	Southern Thailand	2016	Primary schoolchildren (299)	Not reported	Median 9 years (IQR: 8–11)	7-12 years	57.5	299	10	Not assessed	Fecal samples	Simple direct smear, formalin-ethyl acetate concentration	Not assessed
36	Rhongbutsri et al., 2010	2010	Cross-sectional study	Khon Kaen	Northeastern Thailand		Handicapped children (52)	Not reported	Not reported	Not reported	Not reported	52	8	Not assessed	Fecal samples	Simple direct smear	Not assessed
37	Ruang-Areerate et al., 2021	2021	Cross-sectional study	Chachoengsao	Eastern Thailand	2018	Villagers (902)	Asymptomatic and symptomatic	Not reported	< 20 to > 60 years	44.8	745	117	ST1 (46.2%, 18/39), ST3 (46.2%, 18/39), ST6 (5.1%, 2/39), ST7 (2.5%, 1/39).	Fecal samples	Simple direct smear, cultured in Jones’ medium, PCR, sequencing	Small-subunit ribosomal RNA
38	Ruang-areerate et al., 2019	2019	Cross-sectional study	Chachoengsao	Eastern Thailand	2015-2016	Schoolchildren (497)	Asymptomatic	12.5 ± 1.7	6-15 years	45.7	497 (before immplementation)	64 (before immplementation)	ST1 (68.8%), ST3 (18.8), ST6 (6.2%), ST7 (6.2%). Lack n	Fecal samples	Simple direct smear, cultured in Jones’ medium, PCR, sequencing	Small-subunit ribosomal RNA
39	Saksirisampant et al., 2003	2003	Cross-sectional study	Pathum Thani	Central Thailand	2001	Pre-school orphans (106)	Not reported	6.1±15.0 months	10.0-82.0 months	56.6	106	48	Not assessed	Fecal samples	Simple direct smear, cultured in Boeck and Drbohlav’s Locke-egg-serum (LES)	Not assessed
40	Saksirisampant et al., 2006	2006	Cross-sectional study	Ang Thong, Ayudthaya, Suphanburi	Central Thailand	2004	School children (1037)	Not reported	Not reported	3-12 years	52.07	1037	2	Not assessed	Fecal samples	Formalin–ether concentration	Not assessed
41	Sanprasert et al., 2016	2016	Cross-sectional study	Ang Thong, Nakhon Ratchasima, Khon Kaen, Nan, Chon Buri, Kanchanaburi and Phatthalung	Central, northeastern, northern, eastern, western, and southern Thailand	Not reported	Students (1909)	Not reported	9.9 ± 4.9	1-23 years	Not reported	1909	626	Not assessed	Fecal samples	Simple direct smear, formalin ethyl-acetate concentration, cultured in Boeck and Drbohlav’s Locke-egg-serum (LES)	Not assessed
42	Sirivichayakul et al., 2003	2003	Cross-sectional study	Not reported	Central Thailand	Not reported	Mentally handicapped people	Not reported	Day care (11.3±7.5), Institution for young children (5.6±2.5), Institution for girls (19.6±6.5), Institution for boys (18.8±6.7)	Day care (3-25), Institution for young children (7/12-12), Institution for girls (7-41), Institution for boys (7-42)	Day care (n=93, 59.1%), Institution for young children (n=261, 54.0%), Institution for girls (n=295, 0%), Institution for boys (n=437, 100%)	1086	8	Not assessed	Fecal samples	Simple direct smear, formalin–ether concentration	Not assessed
43	Srichaipon et al., 2019	2019	Cross-sectional study	Ang Thong, Nan, Nakhon Ratchasima, and Kanchanaburi	Central, Northern, Northeastern, and Western of Thailand	Not reported	Students (1025)	Not reported	Not reported	Not reported	Not reported	1025	416 (any method)	ST1 (31.2%, 34/109), ST2 (10.1%, 11/109), ST3 (58.7%, 64/109)	Fecal samples	Simple direct smear, formalin ethyl-acetate concentration, cultured in Boeck and Drbohlav’s Locke-egg-serum (LES), PCR, sequencing	Small-subunit ribosomal RNA
44	Suntaravitun et al., 2017	2017	Cross-sectional study	Chachoengsao	Eastern Thailand	2017	School children (203)	Not reported	Not reported	7-12 years	51.7	203	9	Not assessed	Fecal samples	Simple direct smear, formalin ethyl-acetate concentration	Not assessed
45	Suntaravitun et al., 2018	2018	Cross-sectional study	Chachoengsao	Eastern Thailand	2017	People living in 7 rural villages (224)	Not reported	Not reported	< 21 to > 60 years	39.3	224	1	Not assessed	Fecal samples	Simple direct smear, formalin-ether concentration	Not assessed
46	Taamasri et al., 2002	2002	Cross-sectional study	Chonburi	Eastern Thailand	2000	Thai army personnels (616)	Not reported	Not reported	21-60 years	Not reported	616	272	Not assessed	Fecal samples	Simple direct smear, ethyl-acetate concentration, smear stained by trichrome	Not assessed
47	Taamasri et al., 2000	2000	Cross-sectional study	Chachoengsao	Eastern Thailand	1998	Thai army personnels (201)	Not reported	Not reported	2-68 years	Not reported	201	44	Not assessed	Fecal samples	Simple direct smear, formalin-ether concentration, smear stained by trichrome	Not assessed
48	Thathaisong et al., 2013	2013	Cross-sectional study	Bangkok	Central Thailand	2008	Participants at Home for Girls (370)	Not reported	Median 11.8 (5.5 to 24.9) years	5-25 years	0	370	118	ST1 variant 1 (15/16 households), ST1 variant 2 (5/16 household), ST1 variant 1+2 (5/16 household), ST2 (1/16 household), ST6 (1/16 household).	Fecal samples	Cultured in Jones’ medium, PCR, sequencing	Small-subunit ribosomal RNA
49	Udonsom et al., 2018	2018	Cross-sectional study	Kanchanaburi	Western Thailand	2014-2015	Pig handlers and individuals who live near pig farms (147)	Asymptomatic	Not reported	Not reported	Not reported	117	15	ST3 (7/15), ST2 (6/15), ST1 (2/15).	Fecal samples	PCR, sequencing	Small-subunit ribosomal RNA
50	Waikagul et al., 2002	2002	Cross-sectional study	Nan	Nothern Thailand	2001	Children in primary schools (1010)	Not reported	Not reported	Not reported	Not reported	1010	8	Not assessed	Fecal samples	Formalin-ether concentration	Not assessed
51	Warunee et al., 2007	2007	Cross-sectional study	Nakhon Prathom	Central Thailand	2004	Children in schools (1920)	Not reported	Not reported	7-12 years	52.08	1920	136	Not assessed	Fecal samples	Formalin ethyl-acetate concentration	Not assessed
52	Wilairatana et al., 1996	1996	Cross-sectional study	Bangkok	Central Thailand	1995	Thai laborers (362): central Thailand (51), Northeastern Thaoiland (278), Northern Thailand (31), Eastern Thailand (1), Southern Thailand (1)	Asymptomatic	30.31 ± 6.54	18-46 years	68	362	15	Not assessed	Fecal samples	Formalin-ether concentration	Not assessed
53	Wongjindanon et al., 2005	2005	Cross-sectional study	Samut Sakhon, Surin	Central and northeastern Thailand	Samut Sakhon (2003), Surin (2002-2004)	Schoolchildren in Samut Sakhon (656), Volunteers of any age in Surin (3358)	Asymptomatic	Not reported	5-7 years (Samut Sakhon)	Surin (47.6), Samut Sakhon (53.05)	Surin (3358), Samut Sakhon (656)	Samut Sakhon (3)	Not assessed	Fecal samples	Simple direct smear	Not assessed
54	Wongstitwilairoong et al., 2007	2007	Cross-sectional study	Kanchanaburi	Western Thailand	2001-2002	Pre-school children (345)	Asymptomatic and symptomatic	Not reported	3 months to 5 years	Not reported	472	3	Not assessed	Fecal samples	Formalin-ethylacetate concentration	Not assessed
55	Wongstitwilairoong et al., 2023	2023	Cross-sectional study	Kanchanaburi	Western Thailand	2017-2018	Preschool and school-aged children	Asymptomatic and symptomatic	8.29 ± 2.14	3–12 years	45.99	661	326 (49.32%)	Not assessed	Fecal samples	Simple direct smear, cultured in Boeck and Drbohlav Locke egg medium (LE media)	Not assessed
56	Wongthamarin et al., 2020	2020	Cohort study (at baseline)	Sakaeo	Eastern Thailand	2016 (baseline), 2016-2018 (followed up)	Participants in rural communities	Asymptomatic and symptomatic	Not reported	< 20 to > 60 years	40.87	At baseline (733)	At baseline (57)	Not assessed	Fecal samples	Simple direct smear, formalin ether concentration, cultured in Jones’ medium	Not assessed
57	Yaicharoen et al., 2006	2006	Cross-sectional study	Nakhon Pathom	Central Thailand	2004	Children from public schools (814)	Not reported	Not reported	7–13 years	Not reported	814	110	Not assessed	Fecal samples	Formalin ethyl-acetate concentration, cultured in Jones’ medium	Not assessed
58	Yaicharoen et al., 2005	2005	Cross-sectional study	Bangkok	Central Thailand	1999-2000 and 2004	Participants who enrolled in annual check-up programs (2230)	Asymptomatic	Not reported	21 to > 50 years	44.8	2230	388	Not assessed	Fecal samples	Simple direct smear, cultured in Jones’ medium	Not assessed
59	Yowang et al., 2018	2018	Cross-sectional study	Chiang Rai	Northern Thailand	Not reported	Adult volunteers (178)	Asymptomatic	Not reported	> 18 years	Not reported	178	41	ST1 (17%, 7/41), ST2 (2%, 1/41), ST3 (68%, 28/41), ST4 (2%, 1/41), ST6 (2%, 1/41), ST7 (7%, 3/41)	Fecal samples	PCR, sequencing	Small-subunit ribosomal RNA
60	Yanola et al., 2018	2018	Cross-sectional study	Chiang Mai	Northen Thailand	2015-2016	Karen hill-tribe children	Not reported	Not reported	6-14 years	36.3	375	2	Not assessed	Fecal samples	Formalin ether concentration method	Not assessed
