# Supplementary material for: Prevalence and subtype distribution of Blastocystis infections among community participants in Thailand: a systematic review and meta-analysis
Source: Parasite. 2025 Aug 19;32:53. doi: 10.1051/parasite/2025042 (PMC12364436; doi:10.1051/parasite/2025042)
Supplement: Supplementary file 2 — Table S2. Details of included studies. Table S3. Risk of bias across included studies. [file parasite-32-53-s2.zip › parasite250033-2-olm/Table S3. Quality of included studies 17-1-2025.xls]

## Sheet: All studies
Table S3. Methodological quality of the include studies
JBI critical appraisal checklist for analytical cross sectional studies
No.	Study	1. Were the criteria for inclusion in the sample clearly defined?	2. Were the study subjects and the setting described in detail?	3. Was the exposure measured in a valid and reliable way?	4. Were objective, standard criteria used for measurement of the condition?	5. Were confounding factors identified?	6. Were strategies to deal with confounding factors stated?	7. Were the outcomes measured in a valid and reliable way?	8. Was appropriate statistical analysis used?	Overall appraisal:
1	Abu et al., 2023	Yes	Yes	Yes	Yes	No	No	Yes	Yes	Included
2	Assavapongpaiboon et al., 2018	Yes	Yes	Yes	Yes	Yes	Yes	Yes	Yes	Included
3	Betts et al., 2021	Yes	Yes	Yes	Yes	Yes	Yes	Yes	Yes	Included
5	Boonjaraspinyo et al., 2013	Yes	Yes	Yes	Yes	Yes	No	Yes	Yes	Included
6	Boonjaraspinyo et al., 2022	Yes	Yes	Yes	Yes	Yes	Yes	Yes	Yes	Included
7	Boontanom et al., 2011	Yes	Yes	Yes	Yes	Yes	Yes	Yes	Yes	Included
8	Bunkasem et al., 2022	Unclear	Yes	Yes	Yes	Unclear	No	Yes	Yes	Included
9	Inpankaew et al., 2007	Unclear	Yes	Yes	Yes	Yes	Yes	Yes	Yes	Included
10	Jinatham et al., 2024	Yes	Yes	Yes	Yes	Yes	Yes	Yes	Yes	Included
11	Kaewjai et a., 2020	Yes	Yes	Yes	Yes	No	No	Yes	Yes	Included
12	Kitvatanachai et al., 2008	Unclear	Yes	Yes	Yes	No	No	Yes	Yes	Included
13	Kitvatanachai et al., 2022	Yes	Yes	Yes	Yes	Yes	No	Yes	Yes	Included
14	Kitvatanachai et al., 2013	Unclear	Yes	Yes	Yes	Yes	Yes	Yes	Yes	Included
15	Kitvatanachai et al., 2017	Yes	Yes	Yes	Yes	No	No	Yes	Yes	Included
16	Kitvatanachai et al., 2019	Yes	Yes	Yes	Yes	Unclear	No	Yes	Yes	Included
17	Kitvatanachai et al., 2021	Yes	Yes	Yes	Yes	Unclear	No	Yes	Yes	Included
18	Leelayoova et al., 2004	Yes	Yes	Yes	Yes	Yes	Yes	Yes	Yes	Included
19	Leelayoova et al., 2009	Yes	Yes	Yes	Yes	Yes	Yes	Yes	Yes	Included
20	Leelayoova et al., 2008	Yes	Yes	Yes	Yes	Yes	Yes	Yes	Yes	Included
21	Leelayoova et al., 2002	Yes	Yes	Yes	Yes	No	No	Yes	Yes	Included
22	McCain et al., 2023	Yes	Yes	Yes	Yes	Yes	Yes	Yes	Yes	Included
23	Methanitikorn et al., 2003	Unclear	No	Yes	Yes	No	No	Yes	Unclear	Included
24	Palasuwan et al., 2016	Yes	Yes	Yes	Yes	No	No	Yes	Yes	Included
25	Pawestri et al., 2021	Yes	Unclear	Yes	Yes	Yes	Yes	Yes	Yes	Included
26	Piangjai et al., 2003	Yes	Yes	Yes	Yes	No	No	Yes	Unclear	Included
27	Pintong et al., 2014	Yes	Yes	Yes	Yes	No	No	Yes	Yes	Included
28	Pintong et al., 2018	Yes	Yes	Yes	Yes	No	No	Yes	Yes	Included
29	Pipatsatitpong et al., 2015	Yes	Yes	Yes	Yes	Yes	Yes	Yes	Yes	Included
31	Popruk et al., 2011	Yes	Yes	Yes	Yes	No	No	Yes	Yes	Included
32	Popruk et al., 2015	Yes	Yes	Yes	Yes	No	No	Yes	Yes	Included
33	Prommi et al., 2020	Yes	Yes	Yes	Yes	Yes	Yes	Yes	Yes	Included
34	Punsawad et al., 2017	Yes	Yes	Yes	Yes	Yes	Yes	Yes	Yes	Included
35	Punsawad et al., 2018	Yes	Yes	Yes	Yes	Yes	Yes	Yes	Yes	Included
36	Rhongbutsri et al., 2010	Yes	Unclear	Yes	Yes	No	No	Yes	Yes	Included
37	Ruang-Areerate et al., 2021	Yes	Yes	Yes	Yes	Yes	Yes	Yes	Yes	Included
38	Ruang-areerate et al., 2019	Yes	Yes	Yes	Yes	Yes	Yes	Yes	Yes	Included
39	Saksirisampant et al., 2003	Yes	Yes	Yes	Yes	No	Unclear	Yes	Unclear	Included
40	Saksirisampant et al., 2006	Yes	Yes	Yes	Yes	Yes	No	Yes	Yes	Included
41	Sanprasert et al., 2016	Yes	Yes	Yes	Yes	Unclear	No	Yes	Yes	Included
42	Sirivichayakul et al., 2003	Yes	Yes	Yes	Yes	Yes	No	Yes	Yes	Included
43	Srichaipon et al., 2019	Yes	Yes	Yes	Yes	Yes	No	Yes	Yes	Included
44	Suntaravitun et al., 2017	Yes	Yes	Yes	Yes	Yes	No	Yes	Yes	Included
45	Suntaravitun et al., 2018	Yes	Yes	Yes	Yes	Yes	Yes	Yes	Yes	Included
46	Taamasri et al., 2002	Yes	Yes	Yes	Yes	Yes	No	Yes	Yes	Included
47	Taamasri et al., 2000	Yes	Yes	Yes	Yes	Yes	Yes	Yes	Yes	Included
48	Thathaisong et al., 2013	Yes	Yes	Yes	Yes	Yes	Yes	Yes	Yes	Included
49	Udonsom et al., 2018	Unclear	Yes	Yes	Yes	No	No	Yes	Yes	Included
50	Waikagul et al., 2002	Yes	Yes	Yes	Yes	No	No	Yes	Unclear	Included
51	Warunee et al., 2007	Yes	Yes	Yes	Yes	Yes	Yes	Yes	Yes	Included
52	Wilairatana et al., 1996	Yes	Yes	Yes	Yes	Yes	No	Yes	Yes	Included
53	Wongjindanon et al., 2005	Yes	Yes	Yes	Yes	Yes	No	Yes	Yes	Included
54	Wongstitwilairoong et al., 2007	Yes	Yes	Yes	Yes	Unclear	No	Yes	Yes	Included
55	Wongstitwilairoong et al., 2023	Yes	Yes	Yes	Yes	Yes	Yes	Yes	Yes	Included
57	Yaicharoen et al., 2006	Yes	Yes	Yes	Yes	Unclear	No	Yes	Unclear	Included
58	Yaicharoen et al., 2005	Yes	Yes	Yes	Yes	Yes	No	Yes	Unclear	Included
59	Yowang et al., 2018	Yes	Yes	Yes	Yes	Yes	Unclear	Yes	Unclear	Included
60	Yanola et al., 2018	Yes	Yes	Yes	Yes	Yes	Yes	Yes	Yes	Included
JBI critical appraisal checklist for cohort study
No.	Study	1. Were the two groups similar and recruited from the same population?	2. Were the exposures measured similarly to assign people to both exposed and unexposed groups?	3. Was the exposure measured in a valid and reliable way?	4. Were confounding factors identified?	5. Were strategies to deal with confounding factors stated?	6. Were the groups/participants free of the outcome at the start of the study (or at the moment of exposure)?	7. Were the outcomes measured in a valid and reliable way?	8. Was the follow up time reported and sufficient to be long enough for outcomes to occur?	9. Was follow up complete, and if not, were the reasons to loss to follow up described and explored?	10. Were strategies to address incomplete follow up utilized?	11. Was appropriate statistical analysis used?	Overall appraisal:
4	Boondit et al., 2014	Yes	Yes	Yes	Yes	Yes	Yes	Yes	Yes	No	Unclear	Yes	Included
30	Pipatsatitpong et al., 2012	Yes	Yes	Yes	Yes	Yes	Yes	Yes	Yes	Unclear	Unclear	Yes	Included
56	Wongthamarin et al., 2020	Yes	Yes	Yes	Yes	Yes	Yes	Yes	Yes	No	Yes	Yes	Included
